# Supplementary material for: Epiphytes in wooded pastures: Isolation matters for lichen but not for bryophyte species richness
Source: PLoS One. 2017 Jul 25;12(7):e0182065. doi: 10.1371/journal.pone.0182065 (PMC5526515; doi:10.1371/journal.pone.0182065)
Supplement: S1 Dataset — (XLSX) [file pone.0182065.s002.xlsx]

## Sheet: Data
ID_Tree	Additionally sampled tree (Tayloria rudolphiana)	Site	Height[m]	BHD[cm]	CrownVol[m2]	Area[m2]	PhenAge[1 young;2 mature; 3 ancient]	Aspect[°]	DTM[m a.s.l.]	DistRiver[m]	Radiation[kJ m-2 day-1]	Preipitation[mm]	MinDist [m]	NoTrees50m	NoTrees200m	HabitatAmount50m	Si1	Si2	B	L	B.ep	L.ep	B.nep	L.nep	B.rl	L.rl	B.nrl	L.nrl	B.rl.ep	L.rl.ep	B.nrl.ep	L.nrl.ep	B.sd	L.sd	B.ld	L.ld	B.sd.ep	L.sd.ep	B.ld.ep	L.ld.ep	Tayloria rudolphiana	Lobaria pulmonaria	Orthotrichum rogeri
GA_114	0	GA	15.3	44.2451	651.7	4.239	2	54	1131	307	14951	959	8.53521	14	53	138.464	42.546	109.578	23	53	18	50	5	1	1	5	22	48	1	5	17	45	16	48	7	4	12	46	6	4	0	1	0
GA_1478	1	GA	17.6	89.4452	2055	5.5177	2	65	1165	1776	10817	960	7.35569	13	177	176.894	55.5861	170.732	35	49	19	43	16	5	2	5	33	44	2	5	17	38	20	40	15	9	12	37	7	6	1	1	0
GA_1553	0	GA	19.2	74.1663	931.5	5.21152	2	55	1171	1896	12968	960	7.69351	13	160	154.316	51.0954	149.862	23	50	17	46	6	3	3	2	20	48	3	2	14	44	17	42	6	7	13	40	4	6	1	0	1
GA_1630	0	GA	12	78.6226	470	6.70054	2	17	1175	2023	14174	960	23.5895	9	79	102.577	14.4414	43.0543	24	49	15	44	9	3	3	3	21	46	3	3	12	41	15	40	9	8	10	37	5	7	1	0	0
GA_1717	1	GA	19.4	89.7635	3099.6	9.45788	3	32	1193	2479	15294	966	14.7546	1	25	15.7536	11.2716	34.7172	40	49	18	44	21	5	3	4	37	45	3	4	15	40	21	38	19	11	12	36	6	8	1	0	0
GA_1780	0	GA	10.8	37.5606	610.6	3.48005	1	31	1218	3120	15076	969	27.3405	1	27	8.86891	1.4248	3.53752	17	25	16	24	1	1	4	0	13	25	4	0	12	24	13	21	4	4	12	20	4	4	0	0	1
GA_1790	0	GA	19	149.606	3344	12.8662	3	40	1217	3146	14712	968	34.9379	2	35	30.1826	4.12243	14.427	33	30	19	28	14	2	3	1	30	29	3	1	16	27	21	22	12	8	13	22	6	6	0	0	1
GA_1806	0	GA	12.2	44.2451	1050.6	4.45674	1	74	1228	3330	15111	970	36.6231	3	10	27.8233	2.23071	5.7452	20	37	16	32	4	4	3	0	17	37	3	0	13	32	16	32	4	5	12	28	4	4	0	0	1
GA_2002	1	GA	17.3	45.5184	353.6	3.71729	2	79	1135	845	14050	957	4.37502	34	278	347.703	83.5392	217.56	28	49	18	46	10	2	2	6	26	43	2	6	16	40	17	38	11	10	12	38	6	8	1	1	0
GA_2014	1	GA	22.3	60.4789	1920.6	6.08278	2	38	1126	804	13651	956	3.82999	47	96	469.939	144.619	404.163	34	47	20	38	14	8	2	5	32	42	2	5	18	33	19	36	15	10	11	32	9	6	1	1	0
GA_22	0	GA	11.5	46.7916	385.4	4.11426	2	64	1119	161	15064	967	11.6957	29	76	247.709	41.233	107.962	28	51	17	48	11	2	1	4	27	47	1	4	16	44	17	47	11	3	11	45	6	3	0	1	0
GA_280	0	GA	14.7	42.0169	154.8	4.04208	2	34	1125	314	15127	957	8.37976	22	102	195.721	52.3962	133.386	23	34	13	31	10	2	1	5	22	29	1	5	12	26	14	28	9	5	9	27	4	4	0	1	0
GA_603	0	GA	14	42.9719	444	4.6168	2	72	1134	820	13861	957	7.17268	53	276	540.059	127.984	327.734	37	67	15	63	22	4	1	6	36	61	1	6	14	57	16	57	21	9	11	55	4	7	0	1	0
GA_770	0	GA	11.4	76.3944	396	4.19729	2	68	1141	1018	13705	956	37.1103	2	136	19.3675	1.68194	4.96607	19	46	14	40	5	5	2	6	17	40	1	6	13	34	11	37	8	8	9	35	5	5	0	0	0
GA_819	0	GA	13	72.2564	680.8	5.20906	2	5	1145	1122	13873	957	18.4725	1	66	12.5749	5.30332	15.4483	25	45	17	40	8	3	1	5	24	40	1	5	16	35	14	38	11	5	11	36	6	4	0	1	0
GA_928	0	GA	18	66.8451	1117.8	4.52214	2	16	1152	1325	13321	959	8.52724	13	281	147.065	37.0622	106.035	24	55	16	49	8	5	1	6	23	49	1	6	15	43	12	43	12	12	10	40	6	9	0	1	0
GN_105	0	GN	15.1	36.2874	1000.4	4.00825	1	39	1302	34	16346	1406	57.4871	0	18	0	0	0	32	39	17	37	15	2	2	3	30	36	2	3	15	34	21	36	11	3	12	34	5	3	0	0	1
GN_115	0	GN	14.4	55.386	1064.7	4.47125	2	45	1309	8	15677	1408	23.1079	3	11	30.5174	4.07196	11.0891	44	47	19	42	25	5	3	6	41	41	3	6	16	36	29	40	15	7	13	36	6	6	1	0	1
GN_131	1	GN	10.3	79.5775	640	10.1044	3	75	1457	934	14063	1413	62.2741	0	4	0	0	0	23	41	16	36	6	5	2	2	21	39	2	2	14	34	13	30	10	11	9	27	7	9	1	1	0
GN_147	0	GN	14.9	82.7606	1155.4	6.33269	2	61	1439	353	13090	1418	57.5139	0	4	0	0	0	60	43	19	39	40	4	3	3	57	40	3	3	16	36	32	35	26	8	13	33	6	6	0	1	1
GN_150	1	GN	24.7	82.7606	3155.3	13.3124	2	59	1366	86	11539	1416	128.831	0	5	0	0	0	52	56	19	47	32	8	4	2	48	54	4	2	15	45	28	46	24	9	14	42	5	5	1	1	1
GN_18	0	GN	18.3	43.9268	1143.1	3.84976	1	48	1083	553	14570	1394	4.6646	1	16	8.86891	18.6718	48.0895	30	44	18	41	12	2	0	5	30	39	0	5	18	36	19	41	11	2	10	39	8	2	0	0	0
GN_208	1	GN	11.3	126.369	1216	7.67158	3	80	1346	702	15873	1410	55.2606	0	2	0	0	0	53	44	20	37	33	7	4	4	49	40	4	4	16	33	32	35	20	9	15	32	5	5	1	1	1
GN_37	0	GN	21.8	52.8395	815.1	4.21341	2	51	1048	388	12268	1394	15.07	7	10	68.3681	16.3351	44.0748	26	40	19	39	7	0	1	3	25	37	1	3	18	36	15	38	11	2	11	37	8	2	0	1	0
GN_43	0	GN	10	95.493	310.8	5.56499	2	28	1346	470	19884	1410	59.5607	0	6	0	0	0	34	50	20	40	14	9	3	2	31	48	3	2	17	38	22	39	12	11	13	35	7	5	0	0	0
GN_45	0	GN	10	145.149	464	8.76418	2	6	1299	458	17563	1407	78.7197	0	2	0	0	0	38	46	20	40	18	6	3	1	35	45	3	1	17	39	25	42	13	4	14	39	6	1	0	0	1
GN_55	0	GN	17	72.2564	1048.8	8.25958	2	78	1292	28	15571	1406	35.2876	1	13	15.9438	2.23747	6.51765	43	49	16	46	27	3	1	2	42	47	1	2	15	44	23	44	19	5	11	43	5	3	0	0	0
GN_6	0	GN	21.9	75.7578	1812.4	5.96397	2	36	1049	460	17073	1393	10.977	4	15	42.3871	17.0597	50.3702	24	42	20	40	4	1	2	0	22	42	2	0	18	40	16	38	8	3	12	37	8	3	0	0	1
GN_67	0	GN	12.9	46.4733	865.2	4.96769	1	71	1310	162	15962	1406	24.4404	2	13	21.7908	3.67118	9.56082	21	43	17	41	4	2	2	3	19	40	2	3	15	38	14	40	7	3	12	39	5	2	0	0	1
GN_76	0	GN	14.8	50.9296	851.2	5.51787	1	65	1317	254	15065	1406	13.3827	6	14	56.0401	11.3957	30.4533	29	46	15	42	14	3	2	2	27	44	2	2	13	40	22	41	7	5	12	41	3	1	0	0	1
GN_83	0	GN	18.8	43.9268	1024	4.45607	2	44	1289	128	16173	1406	9.99957	5	10	48.6999	22.6458	58.3245	29	37	17	35	12	0	2	3	27	34	2	3	15	32	20	32	9	4	12	31	5	4	0	1	1
GT_18	0	GT	10.1	63.0254	350.7	5.54491	2	23	1181	122	18104	1089	5.3654	3	15	31.8364	42.6806	120.244	36	47	18	41	17	5	2	1	34	46	2	1	16	40	22	39	14	8	11	37	7	4	0	0	0
GT_29	0	GT	16	60.4789	1440	6.67084	2	12	1188	95	16760	1088	16.5448	5	15	59.645	13.888	38.8126	21	48	16	46	5	1	1	4	20	44	1	4	15	42	13	39	8	8	9	38	7	8	0	1	0
GT_41	0	GT	18	45.8367	935.2	4.46013	1	13	1209	21	17639	1092	97.6584	0	11	0	0	0	32	52	19	48	13	2	2	5	30	47	2	5	17	43	22	47	10	4	12	44	7	4	0	0	1
GT_45	0	GT	14.9	86.8987	1351.6	7.03415	2	7	1235	75	16981	1096	2.31215	6	6	68.1302	47.389	144.73	23	41	17	38	6	2	1	0	22	41	1	0	16	38	15	38	8	3	10	35	7	3	0	0	0
GT_48	0	GT	8.9	106.316	204.6	4.95455	2	63	1257	223	11969	1100	62.9507	0	4	0	0	0	24	35	14	28	9	6	1	1	23	34	1	1	13	27	18	30	6	5	9	25	5	3	0	0	0
GT_53	0	GT	14.6	95.493	1092.2	7.4588	2	62	1278	239	11806	1112	19.8593	2	3	28.6241	11.0831	34.6919	24	43	16	38	7	3	1	1	23	42	1	1	15	37	16	39	8	3	10	35	6	3	0	0	0
GT_55	0	GT	12.2	102.178	843.9	8.03972	2	60	1269	211	12707	1112	10.8964	2	3	28.6241	24.2099	76.9383	35	35	17	30	17	4	1	1	34	34	1	1	16	29	20	31	15	4	10	27	7	3	0	0	0
GT_57	0	GT	15.3	87.5353	1231.9	7.74668	2	14	1339	296	18710	1115	12.3876	2	3	32.3516	16.2746	49.8461	21	46	13	42	7	3	2	3	19	43	1	3	12	39	15	40	6	6	7	38	6	4	0	0	0
GT_60	0	GT	20.6	133.372	3647.2	11.2959	2	10	1364	363	18877	1130	49.2242	1	3	13.0137	0.757539	2.57257	28	38	17	33	10	5	1	2	27	36	1	2	16	31	20	29	8	9	10	27	7	6	0	1	0
GT_68	0	GT	23	157.245	5127.3	12.4224	3	8	1353	18	14620	1121	127.828	0	5	0	0	0	41	45	14	37	26	7	2	2	39	43	1	2	13	35	22	37	19	7	9	34	5	3	0	0	0
GT_69	0	GT	25	108.862	6044.4	9.65036	2	20	1394	121	9964	1135	12.4387	3	6	40.678	15.7769	50.9775	38	32	15	26	22	5	1	1	37	31	1	1	14	25	21	24	17	7	9	22	6	4	0	1	0
GT_81	0	GT	20.8	167.749	2853.9	10.5653	3	13	1366	35	14398	1120	125.334	0	5	0	0	0	20	34	11	29	8	4	2	2	18	32	1	2	10	27	12	29	8	4	6	27	5	2	0	0	0
MG_114	0	MG	15	76.3944	1235	5.70133	1	30	1291	136	20420	1332	11.1419	22	63	268.868	61.5105	181.615	20	41	17	38	2	2	2	2	18	39	2	2	15	36	15	36	5	5	12	33	5	5	0	0	1
MG_288	0	MG	22.2	82.4423	1861.8	6.18506	2	16	1304	29	16031	1330	19.6933	8	33	116.167	30.8713	92.8984	18	37	16	33	2	3	1	2	17	35	1	2	15	31	12	33	6	4	10	30	6	3	0	0	0
MG_290	0	MG	16	53.7944	1899.5	6.51045	1	52	1327	140	15479	1330	10.5834	4	37	39.1798	16.6921	45.249	21	52	16	47	5	3	0	2	21	50	0	2	16	45	15	46	6	6	10	43	6	4	0	0	0
MG_292	0	MG	23.4	111.409	2975.1	7.97783	3	67	1324	147	14855	1340	26.5928	7	44	83.8524	12.8472	41.7005	30	48	16	44	13	3	1	6	29	42	1	6	15	38	20	40	10	8	10	38	6	6	0	0	0
MG_325	0	MG	17.6	60.1606	1647.8	4.25956	1	19	1321	9	18641	1347	11.6537	6	73	75.8557	19.5614	54.4424	21	44	12	42	8	2	1	2	20	42	1	2	11	40	13	40	8	4	9	39	3	3	0	0	0
MG_387	0	MG	16.6	50.9296	1138.8	4.86936	2	24	1375	161	20724	1390	13.7278	8	77	88.6821	20.3848	55.2592	27	42	13	37	13	3	0	3	27	39	0	3	13	34	17	35	10	6	8	33	5	4	0	0	0
MG_395	0	MG	16	54.1127	553.8	4.98446	2	26	1351	109	20665	1379	10.4368	14	68	162.822	43.6219	118.25	25	45	13	42	12	3	0	3	25	42	0	3	13	39	14	35	11	9	9	34	4	7	0	0	0
MG_413	0	MG	20	85.9437	3237.5	7.59796	2	58	1336	111	14556	1345	26.4459	3	40	39.0703	6.91422	21.0556	29	57	17	52	12	4	2	2	27	55	2	2	15	50	19	46	10	10	12	45	5	7	0	0	1
MG_416	0	MG	21	77.3494	1659.8	6.82703	2	2	1333	67	14569	1345	9.39478	3	58	41.2558	29.4678	87.2911	27	44	15	37	12	6	1	2	26	42	1	2	14	35	18	34	9	9	10	31	5	6	0	0	0
MG_441	0	MG	23.5	89.1268	3977.5	5.43193	2	49	1360	41	14721	1366	18.3012	11	85	139.578	30.4978	93.9352	29	39	20	38	9	1	2	1	27	38	2	1	18	37	21	34	8	5	14	33	6	5	0	0	0
MG_477	0	MG	16.8	127.324	3210	10.7254	2	23	1352	44	18077	1366	58.4457	0	102	0	0	0	18	42	14	40	4	2	1	1	17	41	1	1	13	39	11	37	7	5	9	35	5	5	0	0	0
MG_481	0	MG	18.5	74.1663	1339.8	5.69163	2	27	1358	20	16962	1366	4.97239	7	88	89.5304	67.3275	197.47	27	49	16	42	11	6	1	1	26	48	1	1	15	41	17	39	10	9	10	36	6	6	0	0	0
MG_536	0	MG	18	127.324	2983	8.44367	3	25	1444	287	22358	1443	33.5594	1	45	16.7817	2.71129	9.10178	25	44	15	39	10	4	1	2	24	42	1	2	14	37	16	36	9	7	9	35	6	4	0	0	0
MG_549	0	MG	20	105.042	2300	7.4892	2	15	1389	15	16647	1399	17.8594	6	29	68.3759	15.3365	49.0936	27	43	19	41	8	1	1	0	26	43	1	0	18	41	17	38	10	4	11	38	8	3	0	0	0
MG_624	0	MG	15	57.2958	1212.6	4.77171	2	1	1359	35	14436	1361	5.06199	10	80	132.335	59.9619	164.757	30	57	20	51	10	4	1	2	29	55	1	2	19	49	17	48	13	9	11	45	9	6	0	0	0
MG_76	0	MG	10	47.1099	826.5	4.03084	1	3	1261	2	17393	1303	26.8262	2	15	17.7363	2.82549	7.39808	17	41	14	38	2	2	0	1	17	40	0	1	14	37	10	37	6	4	8	34	6	4	0	0	0
RB_127	0	RB	18.8	66.8451	2368	5.25742	2	46	1297	412	16074	1446	9.35202	6	55	55.3788	12.6143	36.0895	17	47	11	41	5	5	0	3	17	44	0	3	11	38	10	39	7	7	6	36	5	5	0	1	0
RB_188	0	RB	12.5	43.2902	759.7	4.37999	1	73	1426	582	15150	1512	97.3836	0	8	0	0	0	27	37	15	35	12	1	3	0	24	37	3	0	12	35	20	32	7	5	12	31	3	4	0	0	1
RB_201	0	RB	24.4	107.589	4451.7	8.69722	3	4	1325	155	16914	1471	38.7005	2	25	33.174	3.35004	10.7996	34	41	16	36	17	5	1	2	33	39	1	2	15	34	22	31	12	10	10	30	6	6	0	1	0
RB_242	0	RB	11.2	40.4254	426.4	3.61784	1	56	1295	14	15529	1440	3.90755	1	4	7.69614	17.1745	43.1916	13	54	11	51	1	3	0	3	13	51	0	3	11	48	9	50	4	4	7	47	4	4	0	0	0
RB_254	0	RB	14.9	93.9015	1812.5	8.28396	2	74	1310	18	15533	1442	18.9558	2	25	27.5141	7.38281	22.9881	16	46	12	42	3	3	1	1	15	45	1	1	11	41	11	40	5	5	7	37	5	5	0	0	0
RB_265	1	RB	24	122.868	4833.6	8.83777	2	8	1313	194	16424	1462	9.22058	7	23	92.9119	32.2924	107.542	26	41	17	38	9	2	2	0	24	41	2	0	15	38	20	39	6	2	11	36	6	2	1	0	0
RB_275	0	RB	10.5	105.042	474.5	8.5828	2	50	1326	123	13752	1451	207.5	0	0	0	0	0	44	42	17	36	26	5	1	0	43	42	1	0	16	36	24	36	20	6	10	32	7	4	0	0	0
RB_295	0	RB	14.5	49.0198	1262.5	4.12553	1	53	1350	130	13761	1460	12.6314	7	19	64.9549	15.2582	40.3695	21	55	12	53	8	1	0	5	21	50	0	5	12	48	17	48	4	7	9	47	3	6	0	0	0
RB_299	0	RB	13.5	64.2987	1436.4	5.08763	2	77	1325	10	14378	1452	17.9824	3	19	34.399	8.98204	25.405	27	48	14	44	12	2	1	2	26	46	1	2	13	42	19	41	8	5	9	40	5	4	0	1	0
RB_307	0	RB	18.9	78.9409	1886	7.13599	2	18	1510	284	18421	1553	15.3076	11	77	147.006	34.6131	103.192	30	54	18	47	12	7	2	3	28	51	2	3	16	44	19	42	11	12	12	40	6	7	1	1	0
RB_316	1	RB	14.3	72.2564	1621.4	6.72101	2	76	1438	24	15461	1510	12.9249	3	28	37.3395	11.0601	32.2174	25	41	14	38	10	1	2	1	23	40	2	1	12	37	18	34	7	6	9	33	5	5	1	0	0
RB_351	1	RB	22	108.225	3373.4	8.08826	2	11	1332	17	15206	1463	39.1158	2	19	21.5282	1.45741	4.69827	27	49	16	46	10	2	2	4	25	45	2	4	14	42	18	38	9	10	9	37	7	9	1	1	0
RB_444	0	RB	19.2	48.3831	1385.8	4.75704	2	15	1529	406	17853	1563	3.53041	5	59	57.5456	58.3411	153.563	21	48	9	44	12	4	0	4	21	44	0	4	9	40	12	38	9	10	5	36	4	8	0	1	0
RB_503	0	RB	16.5	97.0846	1945.6	8.09394	2	21	1484	260	18021	1548	46.539	1	72	16.3198	1.25805	3.94812	20	56	11	52	8	3	1	5	19	51	1	5	10	47	8	45	12	10	4	43	7	9	0	1	0
RB_515	0	RB	14.5	61.1155	1971.6	5.28545	2	29	1431	46	15136	1507	12.3168	2	6	25.4684	11.949	33.3936	15	46	10	45	4	1	1	2	14	44	1	2	9	43	10	40	5	6	6	39	4	6	0	0	0
RB_563	0	RB	14.3	55.386	2108	5.38879	1	66	1461	170	14904	1518	12.3209	5	28	48.4617	10.9091	29.7085	23	49	14	47	8	1	1	1	22	48	1	1	13	46	14	43	9	6	10	41	4	6	0	0	0
RB_606	0	RB	19.9	81.8057	2028	7.33752	2	9	1454	28	15881	1524	27.9259	4	48	64.3136	9.13899	27.5012	27	48	13	42	14	4	2	3	25	45	2	3	11	39	15	35	12	12	8	34	5	8	1	1	0
RB_607	0	RB	19.5	113.637	4206.4	9.32414	3	22	1457	26	17358	1534	10.263	9	46	121.833	55.2098	180.403	32	48	18	42	13	4	2	2	30	46	2	2	16	40	21	41	11	6	11	37	7	5	1	1	0
RB_93	0	RB	20	83.079	3288.6	7.03456	2	37	1335	578	18074	1464	32.352	3	67	31.9515	3.3474	10.1036	17	48	13	44	3	4	1	3	16	45	1	3	12	41	12	37	5	11	8	36	5	8	0	1	0
WF_114	0	WF	23.5	70.3465	2266	7.07606	2	33	1152	268	18904	1060	51.2684	0	28	0	0	0	40	38	22	35	18	3	2	3	38	35	2	3	20	32	29	34	11	4	15	32	7	3	0	1	1
WF_152	0	WF	21.1	61.4339	1642.6	5.46283	2	35	1155	248	18342	1064	10.6633	6	36	72.5388	17.9209	50.0832	31	35	23	33	8	1	3	2	28	33	3	2	20	31	20	29	11	6	14	28	9	5	0	1	1
WF_175	0	WF	20.3	66.8451	1402.2	6.1248	2	33	1145	94	17316	1062	13.9051	7	27	94.0728	21.471	61.4287	40	43	20	40	20	2	2	4	38	39	2	4	18	36	23	38	17	5	11	37	9	3	0	1	1
WF_176	0	WF	19.7	106.952	3019.5	5.63281	2	37	1140	85	17202	1060	4.37221	5	40	69.5895	55.7468	179.294	32	32	16	31	16	0	2	1	30	31	2	1	14	30	22	29	10	3	10	28	6	3	0	1	1
WF_192	0	WF	14.4	69.7099	468	5.11253	2	47	1128	15	14387	1057	37.0296	1	10	12.5749	1.35816	3.9285	41	31	20	29	21	2	1	2	40	29	1	2	19	27	21	27	19	4	12	27	8	2	0	1	0
WF_201	0	WF	16.9	60.4789	122.4	5.08567	2	57	1136	95	14708	1056	82.7553	0	4	0	0	0	23	43	15	40	8	1	1	7	22	36	1	7	14	33	16	37	7	6	9	35	6	5	0	1	0
WF_206	0	WF	17.9	65.8902	1574.1	5.44948	2	72	1140	41	14521	1055	84.0861	0	9	0	0	0	35	36	18	32	17	2	2	1	33	35	1	1	17	31	23	32	12	4	11	29	7	3	0	1	0
WF_211	0	WF	18.4	85.3071	1684.8	7.32402	2	70	1146	70	14308	1056	74.5142	0	9	0	0	0	45	31	21	29	24	1	1	1	44	30	1	1	20	28	26	27	19	4	14	26	7	3	0	1	0
WF_212	0	WF	20	107.271	1617	6.47696	3	69	1153	115	14086	1056	6.51591	1	11	14.3764	29.6098	95.2316	38	43	21	39	17	3	2	2	36	41	2	2	19	37	22	35	16	7	12	34	9	5	0	1	1
WF_40	0	WF	16.5	83.3973	757.9	5.44319	2	42	1153	367	17710	1063	9.59765	13	39	151.174	27.9379	84.3263	28	39	21	36	7	3	2	0	26	39	2	0	19	36	18	32	10	7	12	30	9	6	0	0	1
WF_61	0	WF	18.2	70.0282	2553.6	6.72379	2	43	1145	305	17446	1063	30.7353	2	49	30.8259	3.79367	10.9732	49	46	26	44	23	1	2	4	47	42	2	4	24	40	31	39	18	6	16	38	10	6	0	1	1
WF_65	0	WF	20.3	79.5775	1904.6	6.21096	2	41	1150	325	17933	1063	10.3657	8	36	93.3434	21.7082	64.9227	27	37	20	35	7	1	2	2	25	35	2	2	18	33	18	32	9	4	12	31	8	4	0	1	1

## Sheet: Legend
B	Bryophytes
L	Lichens
ep	Epiphytes
nep	Non epiphytes
rl	Red-listed
nrl	Not red-listed
sd	Small diaspores
ld	Large diaspores
